# Supplementary material for: RND1 regulates migration of human glioblastoma stem-like cells according to their anatomical localization and defines a prognostic signature in glioblastoma
Source: Oncotarget. 2018 Sep 18;9(73):33788–803. doi: 10.18632/oncotarget.26082 (PMC6173464; doi:10.18632/oncotarget.26082)
Supplement: Supplementary file 2 [file oncotarget-09-33788-s002.xlsx]

## Sheet: supplementary table 2
Accession number	Gene symbol	Gene name	Average fold change
			PVZ1/CT1	PVZ2/CT2
Q9UI09	NDUFA12	NADH dehydrogenase [ubiquinone] 1 alpha subcomplex subunit 12	2.29076	5.27144
Q13241	KLRD1	Natural killer cells antigen CD94	0.405836	0.501709
P36656	DDOST	Dolichyl-diphosphooligosaccharide--protein glycosyltransferase 48 kDa subunit	1.712	1.7343
Q16658	FSCN1	Fascin	2.24093	2.06723
Q6DHV5	CC2D2B	CC2D2B	0.504241	0.188705
A6ND48	OR14I1	Olfactory receptor 14I1	0.558186	0.397263
A6ND48	OR4Q3	Olfactory receptor 4Q3	0.526215	0.545278
P21399	ACO1	Cytoplasmic aconitate hydratase	1.62081	2.84229
O14841	OPLAH	5-oxoprolinase	0.561699	0.539169
Q3C1V0	MS4A18	Membrane-spanning 4-domains subfamily A member 18	0.537287	0.593791
Q969E1	LEAP2	Liver-expressed antimicrobial peptide 2	0.475221	0.494846
Q9NYD6	HOXC10	Homeobox protein Hox-C10	0.491511	0.314838
P08912	CHRM5	Muscarinic acetylcholine receptor M5	1.64673	1.84628
Q8N2R0	OSR2	Protein odd-skipped-related 2	0.515093	0.450485
Q567U6	CCDC93	Coiled-coil domain-containing protein 93	0.590459	0.410576
A6NGD5	ZSCAN5C	Zinc finger and SCAN domain-containing protein 5C	1.61552	1.94771
Q06055	ATP5G2	ATP synthase F(0) complex subunit C2, mitochondrial	0.402776	0.38972
O00754	MAN2B1	Lysosomal alpha-mannosidase	1.66684	1.58525
Q8NG81	OR2M7	Olfactory receptor 2M7	0.359687	0.378384
Q8NGL1	OR5D18	Olfactory receptor 5D18	0.477218	0.43797
Q9BXF9	TEKT3	Tektin-3	0.54624	0.499503
Q5T871	LELP1	Late cornified envelope-like proline-rich protein 1	0.510043	0.557933
Q96A23	CPNE4	Copine-4	3.86034	7.87842
Q9Y6Z7	COLEC10	Collectin-10	0.596179	0.621325
Q13822	ENPP2	Ectonucleotide pyrophosphatase/phosphodiesterase family member 2	0.548036	0.464225
Q06418	TYRO3	Tyrosine-protein kinase receptor TYRO3	1.64291	1.77017
Q9UKX7	NUP50	Nuclear pore complex protein	0.625861	0.619854
A6NF36	CCDC182	Coiled-coil domain-containing protein 182	0.535131	0.469324
Q8NA19	L3MBTL4	Lethal(3)malignant brain tumor-like protein 4	3.12142	3.05499
P0C7X3	CCNYL3	Putative cyclin-Y-like protein 3	0.573992	0.627187
Q8WWZ4	ABCA10	ATP-binding cassette sub-family A member 10	0.490529	0.480231
Q6IE36	OVOS2	Ovostatin homolog 2	0.377774	0.442417
O95214	LEPROTL1	Leptin receptor overlapping transcript-like 1	1.79947	1.68756
Q5JWF2	GNAS	Guanine nucleotide-binding protein G(s) subunit alpha isoforms Xlas	0.507494	0.467417
Q9AHZ1	CLK4	Dual specificity protein kinase CLK4	0.56529	0.392222
Q8WY64	MYLIP	E3 ubiquitin-protein ligase MYLIP	0.390643	0.241106
P13647	KRT5	Keratin, type II cytoskeletal 5	0.422427	0.410579
Q92903	CDS1	Phosphatidate cytidylyltransferase 1	0.423599	0.450981
P28472	GABRB3	Gamma-aminobutyric acid receptor subunit beta-3	0.621055	0.636742
Q14940	SLC9A5	Sodium/hydrogen exchanger 5	0.579444	0.484657
Q7Z7K6	CENPV	Centromere protein V	8.44758	7.07882
Q5XPU7	TSRM	Zinc finger domain-related protein	0.536341	0.551819
Q96GI7	FAM89A	Protein FAM89A	0.564285	0.496952
P0C7M3	SFTA3	Protein SFTA3	0.473473	0.572679
Q09MP3	RAD51AP2	RAD51-associated protein 2	0.606541	0.476594
Q8N392	ARHGAP18	Rho GTPase-activating protein 18	2.4471	3.72368
Q9P032	NDUFAF4	NADH dehydrogenase [ubiquinone] 1 alpha subcomplex assembly factor 4	0.582635	0.341032
Q8N9E0	FAM133A	Protein FAM133A	0.471404	0.54396
Q99680	GPR22	Probable G-protein coupled receptor 22	0.544876	0.630963
O95221	OR5F1	Olfactory receptor 5F1	0.560165	0.53563
P31270	HOXA11	Homeobox protein Hox-A11	0.603859	0.592421
P50395	GDI2	Rab GDP dissociation inhibitor beta	1.69946	1.65587
Q6IMN6	CAPRIN2	Caprin-2	0.550269	0.623724
Q9GZU2	PEG3	Paternally-expressed gene 3 protein	1.9876	2.02408
A8MTA8	FAM166B	Protein FAM166B	0.55918	0.625643
Q6GMV3	PTRHD1	Putative peptidyl-tRNA hydrolase PTRHD1	1.62622	2.56696
Q92730	RND1	Rho-related GTP-binding protein	0.621135	0.523341
P36959	GMPR	GMP reductase 1	0.365404	0.317893
Q8N9A8	CNEP1R1	Nuclear envelope phosphatase-regulatory subunit 1	0.603733	0.624387
Q9NR99	MXRA5	Matrix-remodeling-associated protein 5	0.628918	0.557111
O14862	AIM2	Interferon-inducible protein AIM2	0.55678	0.423284
Q9UKI3	VPREB3	Pre-B lymphocyte protein 3	0.547149	0.594922
Q9NX52	RHBDL2	Rhomboid-related protein 2	0.569175	0.514149
Q9H2Y9	SLCO5A1	Solute carrier organic anion transporter family member 5A1	0.434467	0.461111
Q8NB12	SMYD1	Histone-lysine N-methyltransferase SMYD1	0.290587	0.0825456
P31943	HNRNPH1	Heterogeneous nuclear ribonucleoprotein H	0.569293	0.448981
Q9H2G4	TSPYL2	Testis-specific Y-encoded-like protein 2	0.404825	0.386976
Q9NQW5	PRDM7	Probable histone-lysine N-methyltransferase PRDM7	0.632505	0.384604
E9PAV3	NACA	Nascent polypeptide-associated complex subunit alpha, muscle-specific form	0.563723	0.530155
Q5T4H9	CASC10	Protein CASC10	1.67853	1.72277
Q9NR80	ARHGEF4	Rho guanine nucleotide exchange factor 4	0.479687	0.430331
Q7Z3B1	NEGR1	Neuronal growth regulator 1	0.19719	0.204646
Q96DA6	DNAJC19	Mitochondrial import inner membrane translocase subunit TIM14	0.596631	0.349378
Q96F63	CCDC97	Coiled-coil domain-containing protein 97	1.73761	2.08191
Q8NH00	OR2T4	Olfactory receptor 2T4	0.596857	0.493702
Q7RTY0	SLC16A13	Monocarboxylate transporter 13	1.58785	1.69279
Q969S9	GFM2	Ribosome-releasing factor 2, mitochondrial	0.621774	0.401907
Q8N4B4	FBXO39	F-box only protein 39	0.547511	0.486995
Q4KMZ8	NKAIN1	Sodium/potassium-transporting ATPase subunit beta-1-interacting protein 1	1.81287	1.94239
C9JBD0	KRBOX1	KRAB domain-containing protein 1	0.625844	0.546222
Q9UKS7	IKZF2	Zinc finger protein Helios	0.501018	0.353909
Q9Y5E6	PCDHB3	Protocadherin beta-3	0.424638	0.249521
Q969R8	ITFG2	Integrin-alpha FG-GAP repeat-containing protein 2	0.505892	0.439765
P22460	KCNA5	Potassium voltage-gated channel subfamily A member 5	0.627517	0.46743
Q8WUZ0	BCL7C	B-cell CLL/lymphoma 7 protein family member C	1.63117	2.46457
P22914	CRYGS	Beta-crystallin S	0.544867	0.46181
O75340	PDCD6	Programmed cell death protein 6	0.59348	0.508153
Q8TB40	ABHD4	Abhydrolase domain-containing protein 4	1.72365	1.91415
Q8TCW7	ZPLD1	Zona pellucida-like domain-containing protein 1	0.615906	0.590828
P54803	GALC	Galactocerebrosidase	2.05284	3.38591
Q96N16	JAKMIP1	Janus kinase and microtubule-interacting protein 1	0.605853	0.501121
Q96C10	DHX58	Probable ATP-dependent RNA helicase DHX58	0.626158	0.49778
Q14188	TFDP2	Transcription factor Dp-2	1.68879	2.13744
Q8WV37	ZNF480	Zinc finger protein 480	2.40195	2.66389
Q8N4F7	RNF175	RING finger protein 175	1.99304	2.63804
O14686	KMT2D	Histone-lysine N-methyltransferase 2D	0.636056	0.577454
P04808	RLN1	Prorelaxin H1	1.92602	2.36049
Q9ULI2	RIMKLB	Beta-citrylglutamate synthase B	0.600956	0.402486
O60285	NUAK1	NUAK family SNF1-like kinase 1	0.535285	0.450509
Q08623	HDHD1	Pseudouridine-5'-monophosphatase	1.58913	4.54624
Q969D9	TSLP	Thymic stromal lymphopoietin	0.535177	0.490414
A6NCS6	C2orf72	Uncharacterized protein C2orf72	0.457548	0.268924
Q9UIX4	KCNG1	Potassium voltage-gated channel subfamily G member 1	0.588258	0.525365
P12107	COL11A1	Collagen alpha-1(XI) chain	0.545499	0.179487
H3BPF8	GOLGA8S	Protein GOLGA8S	0.582086	0.524211
O43525	KCNQ3	Potassium voltage-gated channel subfamily KQT member 3	0.551702	0.185907
P14927	UQCRB	Cytochrome b-c1 complex subunit 7	0.563464	0.500557
Q9HAJ7	SAP30L	Histone deacetylase complex subunit SAP30L	0.629672	0.490618
